# Supplementary material for: Mathematical Modelling of Canola Oil Biodegradation and Optimisation of Biosurfactant Production by an Antarctic Bacterial Consortium Using Response Surface Methodology
Source: Foods. 2021 Nov 14;10(11):2801. doi: 10.3390/foods10112801 (PMC8621366; doi:10.3390/foods10112801)
Supplement: Supplementary file 1 [file foods-10-02801-s001.zip]

Archive with 1 entries (1 files):
- foods-1380067-supplementary.pdf
